# Supplementary material for: Comparison of Light Condition-Dependent Differences in the Accumulation and Subcellular Localization of Glutathione in Arabidopsis and Wheat
Source: Int J Mol Sci. 2021 Jan 9;22(2):607. doi: 10.3390/ijms22020607 (PMC7827723; doi:10.3390/ijms22020607)
Supplement: Supplementary file 1 [file ijms-22-00607-s001.zip]

Archive with 10 entries (9 files):
- ijms-1069218-supplementary/
- ijms-1069218-supplementary/Fig. S1.docx
- ijms-1069218-supplementary/Fig. S2.docx
- ijms-1069218-supplementary/Fig. S3.docx
- ijms-1069218-supplementary/Fig. S4.docx
- ijms-1069218-supplementary/Fig. S5.docx
- ijms-1069218-supplementary/Fig. S6.docx
- ijms-1069218-supplementary/Table S1.docx
- ijms-1069218-supplementary/Table S2.docx
- ijms-1069218-supplementary/Table S3.docx
